# Supplementary material for: Regional Variation in Parasite Species Richness and Abundance in the Introduced Range of the Invasive Lionfish, Pterois volitans
Source: PLoS One. 2015 Jun 22;10(6):e0131075. doi: 10.1371/journal.pone.0131075 (PMC4476800; doi:10.1371/journal.pone.0131075)
Supplement: S5 Table — (XLSX) [file pone.0131075.s005.xlsx]

## Sheet: original_data
loc	site	lat	tl	wt	gwt	tot_rich	ecto_rich	endo_rich	all_ab	ecto_ab	endo_ab	gnat	cym_ex	ren_col	roc_sig	turb	trem_meta	lf_ab	trem_uid	procam	hyst	pseudo
mx	ak	20.343	100	11.2	10.8	0	0	0	0	0	0	0	0	0	0	0	0	0	0	0	0	0
mx	ak	20.343	190	79.4	73.72	0	0	0	0	0	0	0	0	0	0	0	0	0	0	0	0	0
mx	ak	20.343	190	84.3	76.84	1	0	1	1	0	1	0	0	0	0	0	0	1	0	0	0	0
mx	ak	20.343	200	117.35	102.7	1	0	1	4	0	4	0	0	0	0	0	0	4	0	0	0	0
mx	ak	20.343	240	148.2	136.48	0	0	0	0	0	0	0	0	0	0	0	0	0	0	0	0	0
mx	ak	20.343	220	142.34	134.54	0	0	0	0	0	0	0	0	0	0	0	0	0	0	0	0	0
mx	ak	20.343	245	182.1	170.2	0	0	0	0	0	0	0	0	0	0	0	0	0	0	0	0	0
mx	ak	20.343	270	302.73	260.83	1	0	1	1	0	1	0	0	0	0	0	0	1	0	0	0	0
mx	ak	20.343	320	365.3	340.21	2	1	1	4	1	3	1	0	0	0	0	0	3	0	0	0	0
mx	ak	20.343	305	376.1	348.2	0	0	0	0	0	0	0	0	0	0	0	0	0	0	0	0	0
mx	ak	20.343	310	470.65	410.23	1	0	1	7	0	7	0	0	0	0	0	0	7	0	0	0	0
mx	ak	20.343	320	476.2	450.9	1	0	1	1	0	1	0	0	0	0	0	0	1	0	0	0	0
mx	ak	20.343	350	520.1	492.66	1	0	1	4	0	4	0	0	0	0	0	0	4	0	0	0	0
mx	ak	20.343	340	471.7	469.22	1	0	1	3	0	3	0	0	0	0	0	0	3	0	0	0	0
mx	ak	20.343	380	504.23	482.3	0	0	0	0	0	0	0	0	0	0	0	0	0	0	0	0	0
mx	ak	20.343	350	518.53	493.85	1	0	1	2	0	2	0	0	0	0	0	0	2	0	0	0	0
mx	ak	20.343	330	458.4	405.22	1	0	1	5	0	5	0	0	0	0	0	0	5	0	0	0	0
mx	ak	20.343	350	476.7	462.98	0	0	0	0	0	0	0	0	0	0	0	0	0	0	0	0	0
mx	ak	20.343	330	507.7	460.32	1	0	1	9	0	9	0	0	0	0	0	0	9	0	0	0	0
mx	ak	20.343	360	529.6	514.2	0	0	0	0	0	0	0	0	0	0	0	0	0	0	0	0	0
pa	bt	9.332	160	49.12	42.75	1	0	1	1	0	1	0	0	0	0	0	0	1	0	0	0	0
pa	bt	9.332	181	59.22	52.77	1	1	0	1	1	0	0	0	0	0	1	0	0	0	0	0	0
pa	bt	9.332	187	61.85	56.89	0	0	0	0	0	0	0	0	0	0	0	0	0	0	0	0	0
pa	bt	9.332	184	74.51	64.02	1	0	1	1	0	1	0	0	0	0	0	0	1	0	0	0	0
pa	bt	9.332	190	86.25	74.22	0	0	0	0	0	0	0	0	0	0	0	0	0	0	0	0	0
pa	bt	9.332	200	87.21	74.39	1	1	0	1	1	0	1	0	0	0	0	0	0	0	0	0	0
pa	bt	9.332	200	85.16	74.88	0	0	0	0	0	0	0	0	0	0	0	0	0	0	0	0	0
pa	bt	9.332	192	87.71	75.33	2	1	1	6	3	3	0	0	0	0	3	0	3	0	0	0	0
pa	bt	9.332	200	97.97	84.96	0	0	0	0	0	0	0	0	0	0	0	0	0	0	0	0	0
pa	bt	9.332	230	113.86	85.28	2	2	0	2	2	0	1	1	0	0	0	0	0	0	0	0	0
pa	bt	9.332	201	103.38	91.47	0	0	0	0	0	0	0	0	0	0	0	0	0	0	0	0	0
pa	bt	9.332	216	112.61	99.11	1	1	0	1	1	0	0	0	0	0	1	0	0	0	0	0	0
pa	bt	9.332	220	119.09	105.77	2	1	1	2	1	1	0	0	0	0	1	0	1	0	0	0	0
pa	bt	9.332	214	122.14	108.01	0	0	0	0	0	0	0	0	0	0	0	0	0	0	0	0	0
pa	bt	9.332	222	131.38	113.21	0	0	0	0	0	0	0	0	0	0	0	0	0	0	0	0	0
pa	bt	9.332	222	129.59	116.63	0	0	0	0	0	0	0	0	0	0	0	0	0	0	0	0	0
pa	bt	9.332	221	129.48	119.51	0	0	0	0	0	0	0	0	0	0	0	0	0	0	0	0	0
pa	bt	9.332	261	223.11	195.57	1	1	0	3	3	0	0	0	0	0	3	0	0	0	0	0	0
pa	bt	9.332	266	232.15	206.32	1	1	0	1	1	0	0	0	0	0	1	0	0	0	0	0	0
pa	bt	9.332	264	268.61	237.03	1	1	0	1	1	0	1	0	0	0	0	0	0	0	0	0	0
bz	cb	16.798	195	85.7	74.01	0	0	0	0	0	0	0	0	0	0	0	0	0	0	0	0	0
bz	cb	16.798	218	111.32	91.25	0	0	0	0	0	0	0	0	0	0	0	0	0	0	0	0	0
bz	cb	16.798	208	117.97	100.93	2	0	2	9	0	9	0	0	0	0	0	0	8	1	0	0	0
bz	cb	16.798	232	185.37	162.57	1	0	1	3	0	3	0	0	0	0	0	0	3	0	0	0	0
bz	cb	16.798	250	222.91	191.9	1	0	1	3	0	3	0	0	0	0	0	0	3	0	0	0	0
bz	cb	16.798	260	217.78	199.04	1	0	1	11	0	11	0	0	0	0	0	0	11	0	0	0	0
bz	cb	16.798	260	246.82	205.57	1	0	1	15	0	15	0	0	0	0	0	0	15	0	0	0	0
bz	cb	16.798	266	232.86	207.61	1	0	1	7	0	7	0	0	0	0	0	0	7	0	0	0	0
bz	cb	16.798	268	232.81	210.66	1	0	1	3	0	3	0	0	0	0	0	0	3	0	0	0	0
bz	cb	16.798	280	305.36	281.76	1	0	1	7	0	7	0	0	0	0	0	0	7	0	0	0	0
bz	cb	16.798	292	319.22	291.81	1	0	1	7	0	7	0	0	0	0	0	0	7	0	0	0	0
bz	cb	16.798	304	323.92	298.26	1	0	1	12	0	12	0	0	0	0	0	0	12	0	0	0	0
bz	cb	16.798	286	327.78	302.98	1	0	1	13	0	13	0	0	0	0	0	0	13	0	0	0	0
bz	cb	16.798	284	360.22	322.15	2	0	2	3	0	3	0	0	0	0	0	2	1	0	0	0	0
bz	cb	16.798	302	377.5	327.12	1	0	1	4	0	4	0	0	0	0	0	0	4	0	0	0	0
bz	cb	16.798	308	382.59	346.98	1	0	1	12	0	12	0	0	0	0	0	0	12	0	0	0	0
bz	cb	16.798	324	439.54	401.74	1	0	1	3	0	3	0	0	0	0	0	0	3	0	0	0	0
bz	cb	16.798	306	451.54	414.34	2	0	2	11	0	11	0	0	0	0	0	8	3	0	0	0	0
bz	cb	16.798	332	447.92	427.92	1	0	1	4	0	4	0	0	0	0	0	0	4	0	0	0	0
bz	cb	16.798	352	482.32	459.8	2	1	1	5	1	4	1	0	0	0	0	0	4	0	0	0	0
mx	co	21.524	225	182.1	150.39	1	0	1	1	0	1	0	0	0	0	0	0	1	0	0	0	0
mx	co	21.524	200	109.6	84.12	0	0	0	0	0	0	0	0	0	0	0	0	0	0	0	0	0
mx	co	21.524	195	111.6	86.36	0	0	0	0	0	0	0	0	0	0	0	0	0	0	0	0	0
mx	co	21.524	200	111.1	90.2	0	0	0	0	0	0	0	0	0	0	0	0	0	0	0	0	0
mx	co	21.524	210	117.01	98.64	1	0	1	1	0	1	0	0	0	0	0	0	1	0	0	0	0
mx	co	21.524	210	120.1	102.5	0	0	0	0	0	0	0	0	0	0	0	0	0	0	0	0	0
mx	co	21.524	210	113.5	105.72	1	0	1	2	0	2	0	0	0	0	0	0	2	0	0	0	0
mx	co	21.524	210	127.3	110.46	2	1	1	4	1	3	0	1	0	0	0	0	3	0	0	0	0
mx	co	21.524	215	130	118.73	0	0	0	0	0	0	0	0	0	0	0	0	0	0	0	0	0
mx	co	21.524	220	137.5	124.29	1	0	1	1	0	1	0	0	0	0	0	0	1	0	0	0	0
mx	co	21.524	250	147.8	130.1	0	0	0	0	0	0	0	0	0	0	0	0	0	0	0	0	0
mx	co	21.524	230	172.6	140.38	0	0	0	0	0	0	0	0	0	0	0	0	0	0	0	0	0
mx	co	21.524	220	171.6	140.62	0	0	0	0	0	0	0	0	0	0	0	0	0	0	0	0	0
mx	co	21.524	215	165.6	142.3	0	0	0	0	0	0	0	0	0	0	0	0	0	0	0	0	0
mx	co	21.524	225	162.8	150.32	0	0	0	0	0	0	0	0	0	0	0	0	0	0	0	0	0
mx	co	21.524	220	164.6	157.59	1	0	1	1	0	1	0	0	0	0	0	0	1	0	0	0	0
mx	co	21.524	250	228.3	190.2	0	0	0	0	0	0	0	0	0	0	0	0	0	0	0	0	0
mx	co	21.524	260	265.7	220.94	0	0	0	0	0	0	0	0	0	0	0	0	0	0	0	0	0
mx	co	21.524	270	273.7	231.57	1	0	1	1	0	1	0	0	0	0	0	0	1	0	0	0	0
mx	co	21.524	325	400.7	377.18	0	0	0	0	0	0	0	0	0	0	0	0	0	0	0	0	0
bz	cw	16.784	154	24.62	19.83	1	0	1	3	0	3	0	0	0	0	0	0	3	0	0	0	0
bz	cw	16.784	274	234.02	220.4	1	0	1	7	0	7	0	0	0	0	0	0	7	0	0	0	0
bz	cw	16.784	186	61.98	51.73	2	0	2	15	0	15	0	0	0	0	0	0	9	6	0	0	0
bz	cw	16.784	182	63.8	55.53	3	1	2	10	1	9	1	0	0	0	0	0	8	1	0	0	0
bz	cw	16.784	222	136.72	113.332	0	0	0	0	0	0	0	0	0	0	0	0	0	0	0	0	0
bz	cw	16.784	232	135.53	121.07	1	0	1	10	0	10	0	0	0	0	0	0	10	0	0	0	0
bz	cw	16.784	234	147.82	128.38	2	1	1	10	1	9	1	0	0	0	0	0	9	0	0	0	0
bz	cw	16.784	236	153.78	130.57	2	0	2	4	0	4	0	0	0	0	0	2	2	0	0	0	0
bz	cw	16.784	250	178.15	146.68	2	0	2	11	0	11	0	0	0	0	0	2	9	0	0	0	0
bz	cw	16.784	250	223.01	186.11	1	0	1	2	0	2	0	0	0	0	0	0	2	0	0	0	0
bz	cw	16.784	258	214.56	194.11	2	0	2	9	0	9	0	0	0	0	0	1	8	0	0	0	0
bz	cw	16.784	278	256.76	214.12	0	0	0	0	0	0	0	0	0	0	0	0	0	0	0	0	0
bz	cw	16.784	256	281.35	254.51	2	0	2	10	0	10	0	0	0	0	0	1	9	0	0	0	0
bz	cw	16.784	302	299.58	263.66	1	0	1	19	0	19	0	0	0	0	0	0	19	0	0	0	0
bz	cw	16.784	294	298.04	269.13	1	0	1	9	0	9	0	0	0	0	0	0	9	0	0	0	0
bz	cw	16.784	280	318.39	273.81	1	0	1	1	0	1	0	0	0	0	0	1	0	0	0	0	0
bz	cw	16.784	300	337.71	283.5	1	0	1	13	0	13	0	0	0	0	0	0	13	0	0	0	0
bz	cw	16.784	326	480.36	438.91	0	0	0	0	0	0	0	0	0	0	0	0	0	0	0	0	0
bz	cw	16.784	338	539	485.22	2	0	2	7	0	7	0	0	0	0	0	1	6	0	0	0	0
bz	cw	16.784	336	607.71	554.63	2	0	2	7	0	7	0	0	0	0	0	2	5	0	0	0	0
pa	gl	9.404	61	1.54	1.12	0	0	0	0	0	0	0	0	0	0	0	0	0	0	0	0	0
pa	gl	9.404	68	2.5	1.91	0	0	0	0	0	0	0	0	0	0	0	0	0	0	0	0	0
pa	gl	9.404	76	4.37	3.1	0	0	0	0	0	0	0	0	0	0	0	0	0	0	0	0	0
pa	gl	9.404	97	7.9	7.2	1	1	0	1	1	0	1	0	0	0	0	0	0	0	0	0	0
pa	gl	9.404	102	12.9	10.1	0	0	0	0	0	0	0	0	0	0	0	0	0	0	0	0	0
pa	gl	9.404	115	13.45	10.23	0	0	0	0	0	0	0	0	0	0	0	0	0	0	0	0	0
pa	gl	9.404	105	12.6	10.7	0	0	0	0	0	0	0	0	0	0	0	0	0	0	0	0	0
pa	gl	9.404	124	22.8	16.3	0	0	0	0	0	0	0	0	0	0	0	0	0	0	0	0	0
pa	gl	9.404	132	29.3	21.02	0	0	0	0	0	0	0	0	0	0	0	0	0	0	0	0	0
pa	gl	9.404	128	29.4	24.31	0	0	0	0	0	0	0	0	0	0	0	0	0	0	0	0	0
pa	gl	9.404	146	38.8	33.2	0	0	0	0	0	0	0	0	0	0	0	0	0	0	0	0	0
pa	gl	9.404	146	43.2	36.05	1	0	1	1	0	1	0	0	0	0	0	0	1	0	0	0	0
pa	gl	9.404	172	62.4	50.28	0	0	0	0	0	0	0	0	0	0	0	0	0	0	0	0	0
pa	gl	9.404	164	60.3	51.2	0	0	0	0	0	0	0	0	0	0	0	0	0	0	0	0	0
pa	gl	9.404	164	68.2	59.2	0	0	0	0	0	0	0	0	0	0	0	0	0	0	0	0	0
pa	gl	9.404	160	65.2	64.94	0	0	0	0	0	0	0	0	0	0	0	0	0	0	0	0	0
pa	gl	9.404	173	77.9	68.3	0	0	0	0	0	0	0	0	0	0	0	0	0	0	0	0	0
pa	gl	9.404	191	78.3	72.3	1	1	0	1	1	0	1	0	0	0	0	0	0	0	0	0	0
pa	gl	9.404	181	88.3	72.3	0	0	0	0	0	0	0	0	0	0	0	0	0	0	0	0	0
pa	gl	9.404	181	90.3	77.3	0	0	0	0	0	0	0	0	0	0	0	0	0	0	0	0	0
pa	gl	9.404	178	90.3	79.4	0	0	0	0	0	0	0	0	0	0	0	0	0	0	0	0	0
pa	gl	9.404	221	151.5	134.32	0	0	0	0	0	0	0	0	0	0	0	0	0	0	0	0	0
pa	gl	9.404	131	27.2	19.2	0	0	0	0	0	0	0	0	0	0	0	0	0	0	0	0	0
fl	jp	26.932	98	9.12	6.94	0	0	0	0	0	0	0	0	0	0	0	0	0	0	0	0	0
fl	jp	26.932	118	13.31	10.42	0	0	0	0	0	0	0	0	0	0	0	0	0	0	0	0	0
fl	jp	26.932	150	24.77	20.33	0	0	0	0	0	0	0	0	0	0	0	0	0	0	0	0	0
fl	jp	26.932	142	32.81	28.08	1	0	1	7	0	7	0	0	0	0	0	0	7	0	0	0	0
fl	jp	26.932	154	44.76	36.45	0	0	0	0	0	0	0	0	0	0	0	0	0	0	0	0	0
fl	jp	26.932	158	47.1	39.64	0	0	0	0	0	0	0	0	0	0	0	0	0	0	0	0	0
fl	jp	26.932	154	54.04	42.11	0	0	0	0	0	0	0	0	0	0	0	0	0	0	0	0	0
fl	jp	26.932	152	53.07	42.3	0	0	0	0	0	0	0	0	0	0	0	0	0	0	0	0	0
fl	jp	26.932	176	54.41	43.16	0	0	0	0	0	0	0	0	0	0	0	0	0	0	0	0	0
fl	jp	26.932	168	57.76	47.04	2	1	1	3	1	2	1	0	0	0	0	0	2	0	0	0	0
fl	jp	26.932	160	62.77	53.3	2	0	2	2	0	2	0	0	0	0	0	0	1	0	0	0	1
fl	jp	26.932	184	74.22	62.39	1	0	1	2	0	2	0	0	0	0	0	0	2	0	0	0	0
fl	jp	26.932	186	86.9	71.79	1	0	1	2	0	2	0	0	0	0	0	0	2	0	0	0	0
fl	jp	26.932	186	84.9	72.27	1	0	1	7	0	7	0	0	0	0	0	0	7	0	0	0	0
fl	jp	26.932	192	88.57	76.51	1	0	1	3	0	3	0	0	0	0	0	0	3	0	0	0	0
fl	jp	26.932	200	106.42	90.7	0	0	0	0	0	0	0	0	0	0	0	0	0	0	0	0	0
fl	jp	26.932	212	104.75	93.17	0	0	0	0	0	0	0	0	0	0	0	0	0	0	0	0	0
fl	jp	26.932	210	116.17	100.7	0	0	0	0	0	0	0	0	0	0	0	0	0	0	0	0	0
fl	jp	26.932	236	147.83	112.94	0	0	0	0	0	0	0	0	0	0	0	0	0	0	0	0	0
fl	jp	26.932	252	212.47	178.91	0	0	0	0	0	0	0	0	0	0	0	0	0	0	0	0	0
fl	jp	26.932	250	273.65	201.89	1	0	1	5	0	5	0	0	0	0	0	0	5	0	0	0	0
fl	jp	26.932	268	299.99	241.67	1	0	1	2	0	2	0	0	0	0	0	0	2	0	0	0	0
fl	jp	26.932	280	310.68	245.91	1	0	1	3	0	3	0	0	0	0	0	0	3	0	0	0	0
fl	jp	26.932	282	325.51	257.54	0	0	0	0	0	0	0	0	0	0	0	0	0	0	0	0	0
fl	jp	26.932	298	403.04	303.82	1	0	1	8	0	8	0	0	0	0	0	0	8	0	0	0	0
fl	jp	26.932	288	395	331.4	0	0	0	0	0	0	0	0	0	0	0	0	0	0	0	0	0
fl	jp	26.932	344	528.16	480.2	0	0	0	0	0	0	0	0	0	0	0	0	0	0	0	0	0
fl	ky	24.74	114	10.98	8.38	1	0	1	4	0	4	0	0	0	0	0	0	4	0	0	0	0
fl	ky	24.74	154	45.24	38.1	1	0	1	2	0	2	0	0	0	0	0	0	2	0	0	0	0
fl	ky	24.74	154	49.09	39.7	1	0	1	2	0	2	0	0	0	0	0	0	2	0	0	0	0
fl	ky	24.74	162	52.54	42.668	1	0	1	1	0	1	0	0	0	0	0	0	1	0	0	0	0
fl	ky	24.74	176	63.13	51.081	1	0	1	2	0	2	0	0	0	0	0	0	2	0	0	0	0
fl	ky	24.74	172	64.3	53.05	1	0	1	2	0	2	0	0	0	0	0	0	2	0	0	0	0
fl	ky	24.74	178	69.51	54.64	2	1	1	5	1	4	1	0	0	0	0	0	4	0	0	0	0
fl	ky	24.74	174	65.81	55.19	1	0	1	1	0	1	0	0	0	0	0	0	1	0	0	0	0
fl	ky	24.74	180	66.31	56.841	0	0	0	0	0	0	0	0	0	0	0	0	0	0	0	0	0
fl	ky	24.74	174	69.56	57.03	1	0	1	1	0	1	0	0	0	0	0	0	1	0	0	0	0
fl	ky	24.74	184	83.85	67.74	0	0	0	0	0	0	0	0	0	0	0	0	0	0	0	0	0
fl	ky	24.74	192	103.54	84.76	0	0	0	0	0	0	0	0	0	0	0	0	0	0	0	0	0
fl	ky	24.74	197	106.43	85.83	1	0	1	3	0	3	0	0	0	0	0	0	3	0	0	0	0
fl	ky	24.74	212	125.29	107.67	1	0	1	6	0	6	0	0	0	0	0	0	6	0	0	0	0
fl	ky	24.74	201	121.34	110.26	0	0	0	0	0	0	0	0	0	0	0	0	0	0	0	0	0
fl	ky	24.74	206	126.79	113.352	1	0	1	3	0	3	0	0	0	0	0	0	3	0	0	0	0
fl	ky	24.74	224	147.31	122.58	1	0	1	1	0	1	0	0	0	0	0	0	1	0	0	0	0
pa	na	9.435	79	5.26	3.9	1	1	0	1	1	0	1	0	0	0	0	0	0	0	0	0	0
pa	na	9.435	84	5.17	4.74	1	0	1	1	0	1	0	0	0	0	0	0	1	0	0	0	0
pa	na	9.435	109	9.65	8.47	0	0	0	0	0	0	0	0	0	0	0	0	0	0	0	0	0
pa	na	9.435	102	11.4	9.6	1	0	1	2	0	2	0	0	0	0	0	0	2	0	0	0	0
pa	na	9.435	105	11.05	10.4	1	1	0	1	1	0	1	0	0	0	0	0	0	0	0	0	0
pa	na	9.435	120	15.63	13.15	0	0	0	0	0	0	0	0	0	0	0	0	0	0	0	0	0
pa	na	9.435	115	19.3	15.9	0	0	0	0	0	0	0	0	0	0	0	0	0	0	0	0	0
pa	na	9.435	149	31.84	29.59	0	0	0	0	0	0	0	0	0	0	0	0	0	0	0	0	0
pa	na	9.435	161	43.4	36.3	1	0	1	1	0	1	0	0	0	0	0	0	1	0	0	0	0
pa	na	9.435	160	49.39	41.9	1	1	0	4	4	0	0	0	4	0	0	0	0	0	0	0	0
pa	na	9.435	186	90.2	78.1	1	1	0	1	1	0	0	0	1	0	0	0	0	0	0	0	0
pa	na	9.435	205	117.17	92.36	2	2	0	4	4	0	2	0	0	0	2	0	0	0	0	0	0
pa	na	9.435	197	114.7	97	2	2	0	4	4	0	0	1	3	0	0	0	0	0	0	0	0
pa	na	9.435	211	126.72	107.64	1	1	0	1	1	0	0	0	0	0	1	0	0	0	0	0	0
pa	na	9.435	213	133.67	113.98	3	3	0	3	3	0	1	1	0	0	1	0	0	0	0	0	0
pa	na	9.435	236	156.7	138.9	0	0	0	0	0	0	0	0	0	0	0	0	0	0	0	0	0
pa	na	9.435	229	178	142.7	4	3	1	5	4	1	0	1	1	0	2	0	0	0	0	0	1
pa	na	9.435	238	187.9	156.6	0	0	0	0	0	0	0	0	0	0	0	0	0	0	0	0	0
pa	na	9.435	241	205	176.7	0	0	0	0	0	0	0	0	0	0	0	0	0	0	0	0	0
pa	na	9.435	215	199	183	1	1	0	6	6	0	0	0	0	0	6	0	0	0	0	0	0
pa	na	9.435	249	280	194.4	1	0	1	1	0	1	0	0	0	0	0	0	1	0	0	0	0
pa	na	9.435	288	355	320	0	0	0	0	0	0	0	0	0	0	0	0	0	0	0	0	0
pa	pb	9.559	88	7.4	5.7	1	1	0	1	1	0	1	0	0	0	0	0	0	0	0	0	0
pa	pb	9.559	95	9.8	9	2	1	1	4	3	1	0	0	0	0	3	0	1	0	0	0	0
pa	pb	9.559	125	21.5	14.9	0	0	0	0	0	0	0	0	0	0	0	0	0	0	0	0	0
pa	pb	9.559	118	17	15.1	2	2	0	3	3	0	1	0	0	0	2	0	0	0	0	0	0
pa	pb	9.559	142	31.9	29.6	2	2	0	7	7	0	1	0	0	0	6	0	0	0	0	0	0
pa	pb	9.559	149	44.6	36.8	1	1	0	10	10	0	0	0	0	0	10	0	0	0	0	0	0
pa	pb	9.559	169	59.5	51.1	1	1	0	3	3	0	0	0	0	0	3	0	0	0	0	0	0
pa	pb	9.559	180	72.2	65.2	2	1	1	6	5	1	0	0	0	0	5	0	1	0	0	0	0
pa	pb	9.559	186	83.4	69.8	1	1	0	2	2	0	0	0	0	0	2	0	0	0	0	0	0
pa	pb	9.559	201	102	89.3	2	2	0	5	5	0	2	0	0	0	3	0	0	0	0	0	0
pa	pb	9.559	204	108.2	92.2	1	1	0	8	8	0	0	0	0	0	8	0	0	0	0	0	0
pa	pb	9.559	229	143.1	121.5	2	1	1	18	17	1	0	0	0	0	17	0	1	0	0	0	0
pa	pb	9.559	220	159.5	137.5	2	2	0	6	6	0	2	0	0	0	4	0	0	0	0	0	0
pa	pb	9.559	226	171	140.5	1	1	0	14	14	0	0	0	0	0	14	0	0	0	0	0	0
pa	pb	9.559	223	173.2	146.8	3	2	1	3	2	1	1	0	0	0	1	0	1	0	0	0	0
pa	pb	9.559	217	175.2	151.3	1	1	0	12	12	0	0	0	0	0	12	0	0	0	0	0	0
pa	pb	9.559	245	186.8	155.9	3	2	1	11	10	1	1	0	0	0	9	0	1	0	0	0	0
pa	pb	9.559	225	175.3	159	2	1	1	19	18	1	0	0	0	0	18	0	1	0	0	0	0
pa	pb	9.559	240	203.9	179.1	1	1	0	2	2	0	0	0	0	0	2	0	0	0	0	0	0
pa	pb	9.559	254	256	212.7	1	1	0	2	2	0	0	0	0	0	2	0	0	0	0	0	0
pa	pb	9.559	269	329.3	296.7	2	1	1	5	2	3	0	0	0	0	2	0	3	0	0	0	0
pa	pb	9.559	282	364.1	317.1	0	0	0	0	0	0	0	0	0	0	0	0	0	0	0	0	0
pa	pb	9.559	310	464.8	414.3	3	2	1	22	16	6	0	0	0	1	15	0	6	0	0	0	0
bz	sc	16.701	154	39.94	36.23	2	1	1	14	4	10	0	0	0	0	4	0	10	0	0	0	0
bz	sc	16.701	160	42.59	38.99	1	0	1	3	0	3	0	0	0	0	0	0	3	0	0	0	0
bz	sc	16.701	166	45.86	41.59	2	1	1	6	1	5	0	0	0	0	1	0	5	0	0	0	0
bz	sc	16.701	172	46.61	41.79	1	0	1	3	0	3	0	0	0	0	0	0	3	0	0	0	0
bz	sc	16.701	170	53.79	48.71	1	0	1	11	0	11	0	0	0	0	0	0	11	0	0	0	0
bz	sc	16.701	230	119.91	110.54	1	0	1	2	0	2	0	0	0	0	0	0	2	0	0	0	0
bz	sc	16.701	240	140.19	124.09	1	0	1	1	0	1	0	0	0	0	0	0	1	0	0	0	0
bz	sc	16.701	236	146.39	133.83	1	0	1	2	0	2	0	0	0	0	0	0	2	0	0	0	0
bz	sc	16.701	238	155.72	135.3	1	0	1	7	0	7	0	0	0	0	0	0	7	0	0	0	0
bz	sc	16.701	250	184.61	159.94	1	0	1	3	0	3	0	0	0	0	0	0	3	0	0	0	0
bz	sc	16.701	260	205	177.47	2	1	1	5	1	4	0	0	0	0	1	0	4	0	0	0	0
bz	sc	16.701	262	219.25	191.73	1	0	1	3	0	3	0	0	0	0	0	0	3	0	0	0	0
bz	sc	16.701	264	227.86	192.62	2	0	2	5	0	5	0	0	0	0	0	0	4	0	1	0	0
bz	sc	16.701	266	270.79	226.39	1	0	1	5	0	5	0	0	0	0	0	0	5	0	0	0	0
bz	sc	16.701	270	265.52	230.11	1	0	1	8	0	8	0	0	0	0	0	0	8	0	0	0	0
bz	sc	16.701	292	298.39	279.77	1	0	1	7	0	7	0	0	0	0	0	0	7	0	0	0	0
bz	sc	16.701	304	370.56	334.38	1	0	1	9	0	9	0	0	0	0	0	0	9	0	0	0	0
bz	sc	16.701	312	381.24	340.52	1	0	1	3	0	3	0	0	0	0	0	0	3	0	0	0	0
bz	sc	16.701	326	463.83	422.03	1	0	1	30	0	30	0	0	0	0	0	0	30	0	0	0	0
bz	sc	16.701	358	470.34	436	2	0	2	7	0	7	0	0	0	0	0	0	6	1	0	0	0
bz	tb	16.886	142	28.41	22.38	1	0	1	2	0	2	0	0	0	0	0	0	2	0	0	0	0
bz	tb	16.886	178	70.14	60.23	2	0	2	5	0	5	0	0	0	0	0	0	4	0	0	0	1
bz	tb	16.886	232	156.6	128.03	2	0	2	34	0	34	0	0	0	0	0	0	32	0	2	0	0
bz	tb	16.886	232	171.11	134.86	2	1	1	39	5	34	3	0	0	0	5	0	34	0	0	0	0
bz	tb	16.886	244	167.41	139.14	2	1	1	17	2	15	0	0	0	0	2	0	15	0	0	0	0
bz	tb	16.886	286	185.68	155.88	2	1	1	6	1	5	0	0	0	0	1	0	5	0	0	0	0
bz	tb	16.886	244	206.44	174.17	1	0	1	7	0	7	0	0	0	0	0	0	7	0	0	0	0
bz	tb	16.886	262	226.79	184.34	4	1	3	48	2	46	0	0	0	0	2	0	37	0	8	1	0
bz	tb	16.886	286	265.94	238.12	1	0	1	25	0	25	0	0	0	0	0	0	25	0	0	0	0
bz	tb	16.886	284	289	259.93	1	0	1	7	0	7	0	0	0	0	0	0	7	0	0	0	0
bz	tb	16.886	292	291.56	268.05	1	0	1	3	0	3	0	0	0	0	0	0	3	0	0	0	0
bz	tb	16.886	316	353.62	296.92	1	0	1	5	0	5	0	0	0	0	0	0	5	0	0	0	0
bz	tb	16.886	292	329.13	301.02	1	0	1	40	0	40	0	0	0	0	0	0	40	0	0	0	0
bz	tb	16.886	298	346.67	311.72	1	0	1	62	0	62	0	0	0	0	0	0	62	0	0	0	0
bz	tb	16.886	304	332.11	322.92	1	0	1	3	0	3	0	0	0	0	0	0	3	0	0	0	0
bz	tb	16.886	316	362.11	326.99	1	0	1	11	0	11	0	0	0	0	0	0	11	0	0	0	0
bz	tb	16.886	306	375.8	340.25	1	0	1	3	0	3	0	0	0	0	0	0	3	0	0	0	0
bz	tb	16.886	294	384.29	346.25	1	0	1	2	0	2	0	0	0	0	0	0	2	0	0	0	0
bz	tb	16.886	324	416.75	384.44	1	0	1	20	0	20	0	0	0	0	0	0	20	0	0	0	0
bz	tb	16.886	334	450	425.54	1	0	1	5	0	5	0	0	0	0	0	0	5	0	0	0	0
mx	xk	18.266	110	11.2	10.7	1	0	1	4	0	4	0	0	0	0	0	0	4	0	0	0	0
mx	xk	18.266	124.6	20.2	13.5	1	0	1	5	0	5	0	0	0	0	0	0	5	0	0	0	0
mx	xk	18.266	125	21.6	13.8	0	0	0	0	0	0	0	0	0	0	0	0	0	0	0	0	0
mx	xk	18.266	160	49.21	41.08	1	1	0	1	1	0	1	0	0	0	0	0	0	0	0	0	0
mx	xk	18.266	147	50.2	41.2	0	0	0	0	0	0	0	0	0	0	0	0	0	0	0	0	0
mx	xk	18.266	175	67.23	59.3	0	0	0	0	0	0	0	0	0	0	0	0	0	0	0	0	0
mx	xk	18.266	180	73.29	62.1	0	0	0	0	0	0	0	0	0	0	0	0	0	0	0	0	0
mx	xk	18.266	180	75.23	64.98	1	0	1	1	0	1	0	0	0	0	0	0	1	0	0	0	0
mx	xk	18.266	225	115.7	100.23	1	0	1	6	0	6	0	0	0	0	0	0	6	0	0	0	0
mx	xk	18.266	215	156.3	130.21	1	0	1	6	0	6	0	0	0	0	0	0	6	0	0	0	0
mx	xk	18.266	220	171.36	138.21	1	0	1	5	0	5	0	0	0	0	0	0	5	0	0	0	0
mx	xk	18.266	250	280.1	200.31	1	0	1	5	0	5	0	0	0	0	0	0	5	0	0	0	0
mx	xk	18.266	260	289.3	211.23	0	0	0	0	0	0	0	0	0	0	0	0	0	0	0	0	0
mx	xk	18.266	260	282.43	250.23	0	0	0	0	0	0	0	0	0	0	0	0	0	0	0	0	0
mx	xk	18.266	320	336.2	281.37	0	0	0	0	0	0	0	0	0	0	0	0	0	0	0	0	0
mx	xk	18.266	300	417.11	311.27	0	0	0	0	0	0	0	0	0	0	0	0	0	0	0	0	0
mx	xk	18.266	300	388.21	350.21	0	0	0	0	0	0	0	0	0	0	0	0	0	0	0	0	0
mx	xk	18.266	340	511.6	476.23	2	0	2	5	0	5	0	0	0	0	0	0	4	0	0	1	0
mx	xk	18.266	375	500.2	451.2	1	0	1	2	0	2	0	0	0	0	0	0	2	0	0	0	0
