# Supplementary material for: Regional Variation in Parasite Species Richness and Abundance in the Introduced Range of the Invasive Lionfish, Pterois volitans
Source: PLoS One. 2015 Jun 22;10(6):e0131075. doi: 10.1371/journal.pone.0131075 (PMC4476800; doi:10.1371/journal.pone.0131075)
Supplement: S6 Table — (XLSX) [file pone.0131075.s006.xlsx]

## Sheet: na_lf
site	host_species	tl	wt	gwt	total_rich	ecto_rich	endo_rich	ecto_ab	endo_ab	gnat	turb	pseudo.sp	bened.sp	gill.met1	gill.met2	gill.met3	lf	trem.st	trem.int	nem.st	nem.int	cest.int
hp	cc	122	40.23	37.59	0	0	0	0	0	0	0	0	0	0	0	0	0	0	0	0	0	0
cr	cc	136	55.23	49.16	0	0	0	0	0	0	0	0	0	0	0	0	0	0	0	0	0	0
hp	cc	162	86.42	79.54	0	0	0	0	0	0	0	0	0	0	0	0	0	0	0	0	0	0
hp	cc	168	98.11	84.84	0	0	0	0	0	0	0	0	0	0	0	0	0	0	0	0	0	0
hp	cc	115	34.11	29.32	1	1	0	1	0	1	0	0	0	0	0	0	0	0	0	0	0	0
hp	cc	120	40.42	35.01	1	1	0	1	0	0	1	0	0	0	0	0	0	0	0	0	0	0
pb	cc	120	39.1	35.2	1	1	0	1	0	0	1	0	0	0	0	0	0	0	0	0	0	0
hp	cc	151	58.94	55.71	1	1	0	1	0	1	0	0	0	0	0	0	0	0	0	0	0	0
cr	cc	162	61.96	57.22	1	0	1	0	1	0	0	0	0	1	0	0	0	0	0	0	0	0
hp	cc	170	75.62	64.88	1	1	0	1	0	1	0	0	0	0	0	0	0	0	0	0	0	0
hp	cc	161	69.16	62.1	1	1	0	1	0	1	0	0	0	0	0	0	0	0	0	0	0	0
hp	cc	153	71.2	67.03	1	0	1	0	1	0	0	0	0	1	0	0	0	0	0	0	0	0
hp	cc	150.1	62.54	55.7	1	1	0	1	0	1	0	0	0	0	0	0	0	0	0	0	0	0
cr	cc	149	36.76	34.01	1	0	1	0	2	0	0	0	0	2	0	0	0	0	0	0	0	0
hp	cc	138	36.43	34.9	1	1	0	2	0	2	0	0	0	0	0	0	0	0	0	0	0	0
cr	cc	150	42.05	37.45	1	1	0	2	0	0	0	2	0	0	0	0	0	0	0	0	0	0
hp	cc	148	42.91	38.73	2	2	0	2	0	1	0	1	0	0	0	0	0	0	0	0	0	0
hp	cc	143	55.93	50.3	1	1	0	2	0	2	0	0	0	0	0	0	0	0	0	0	0	0
cr	cc	142	50.82	46.93	2	0	2	0	2	0	0	0	0	2	0	0	0	0	0	0	0	0
pb	cc	132	48.1	40.2	2	2	0	3	0	2	0	0	1	0	0	0	0	0	0	0	0	0
cr	cc	177	81.02	72.44	1	1	0	4	0	0	0	4	0	0	0	0	0	0	0	0	0	0
pb	cc	150	68.9	60.49	4	2	2	2	2	0	1	1	0	1	0	0	0	0	1	0	0	0
hp	cc	147	49.14	45.93	1	1	0	6	0	6	0	0	0	0	0	0	0	0	0	0	0	0
cr	cc	124	44.5	38.56	3	2	1	5	3	0	2	3	0	3	0	0	0	0	0	0	0	0
hp	cc	159	60.72	56.72	2	1	1	7	1	7	0	0	0	1	0	0	0	0	0	0	0	0
cr	cc	166	61.88	58.32	4	3	1	7	1	1	2	4	0	1	0	0	0	0	0	0	0	0
pb	cc	144	53	48.2	2	2	0	10	0	6	0	4	0	0	0	0	0	0	0	0	0	0
pb	cc	164	78.8	66.4	1	1	0	10	0	10	0	0	0	0	0	0	0	0	0	0	0	0
hp	cc	105	40.3	31.2	3	2	1	10	1	7	3	0	0	0	0	0	0	0	1	0	0	0
pb	cc	159	64.9	60.9	4	3	1	10	1	5	0	3	2	1	0	0	0	0	0	0	0	0
pb	cc	149	56.6	54.4	4	4	0	12	0	1	1	8	2	0	0	0	0	0	0	0	0	0
hp	cc	163	73.51	68.22	2	2	0	12	0	8	0	4	0	0	0	0	0	0	0	0	0	0
cr	cc	139	50.1	44.42	3	3	0	13	0	1	1	11	0	0	0	0	0	0	0	0	0	0
hp	cc	125	41.32	39.17	1	1	0	14	0	14	0	0	0	0	0	0	0	0	0	0	0	0
cr	cc	146	56.9	48.01	1	1	0	14	0	0	0	14	0	0	0	0	0	0	0	0	0	0
pb	cc	141	59.6	57.8	5	3	2	6	8	1	0	1	4	7	0	0	0	0	1	0	0	0
pb	cc	168	72.3	60.1	2	2	0	16	0	1	0	15	0	0	0	0	0	0	0	0	0	0
pb	cc	180	78.6	68.09	2	2	0	16	0	1	0	15	0	0	0	0	0	0	0	0	0	0
cr	cc	158	43.8	40.2	3	3	0	18	0	1	1	16	0	0	0	0	0	0	0	0	0	0
pb	cc	149	47	43.9	3	2	1	9	9	4	0	5	0	9	0	0	0	0	0	0	0	0
pb	cc	153	44.3	38.6	3	3	0	18	0	1	1	16	0	0	0	0	0	0	0	0	0	0
pb	cc	184	68.3	50.3	3	3	0	19	0	2	0	12	5	0	0	0	0	0	0	0	0	0
cr	cc	206	131.8	110.68	2	2	0	19	0	0	3	16	0	0	0	0	0	0	0	0	0	0
cr	cc	168	55.06	51.31	1	1	0	21	0	0	0	21	0	0	0	0	0	0	0	0	0	0
cr	cc	178	78.74	68.25	1	1	0	21	0	0	0	21	0	0	0	0	0	0	0	0	0	0
cr	cc	153	35.75	31.41	3	3	0	22	0	2	9	11	0	0	0	0	0	0	0	0	0	0
hp	cc	152	41.73	39.17	2	2	0	22	0	3	0	19	0	0	0	0	0	0	0	0	0	0
cr	cc	161	45.62	43.59	2	2	0	23	0	0	4	19	0	0	0	0	0	0	0	0	0	0
pb	cc	162	51.2	46.3	4	3	1	22	1	2	1	19	0	1	0	0	0	0	0	0	0	0
pb	cc	167	51.2	45.9	3	2	1	15	10	5	0	10	0	10	0	0	0	0	0	0	0	0
pb	cc	181	65.2	59.2	3	2	1	23	2	4	0	19	0	0	0	0	0	0	2	0	0	0
cr	cc	186	63.4	56.7	3	3	0	25	0	0	1	22	4	0	0	0	0	0	0	0	0	0
cr	cc	152	35.56	34.03	4	3	1	31	1	3	1	27	0	1	0	0	0	0	0	0	0	0
pb	cc	165	52	49.6	2	2	0	34	0	3	0	31	0	0	0	0	0	0	0	0	0	0
pb	cc	200	87	75.2	5	3	2	33	4	12	0	18	3	2	0	0	0	2	0	0	0	0
cr	cc	166	60.77	46.36	1	1	0	39	0	0	0	39	0	0	0	0	0	0	0	0	0	0
pb	cc	190	74.3	56.48	2	2	0	46	0	4	0	42	0	0	0	0	0	0	0	0	0	0
hp	pv	174	65.38	63.91	0	0	0	0	0	0	0	0	0	0	0	0	0	0	0	0	0	0
hp	pv	221	132.21	106.49	0	0	0	0	0	0	0	0	0	0	0	0	0	0	0	0	0	0
hp	pv	185	100.96	80.24	0	0	0	0	0	0	0	0	0	0	0	0	0	0	0	0	0	0
hp	pv	248	192.38	169.17	0	0	0	0	0	0	0	0	0	0	0	0	0	0	0	0	0	0
cr	pv	250	200.12	146.57	0	0	0	0	0	0	0	0	0	0	0	0	0	0	0	0	0	0
hp	pv	244	180.32	158.72	0	0	0	0	0	0	0	0	0	0	0	0	0	0	0	0	0	0
cr	pv	248	166.92	139.22	0	0	0	0	0	0	0	0	0	0	0	0	0	0	0	0	0	0
cr	pv	131	26.94	23.89	0	0	0	0	0	0	0	0	0	0	0	0	0	0	0	0	0	0
cr	pv	244	180.3	163.91	0	0	0	0	0	0	0	0	0	0	0	0	0	0	0	0	0	0
cr	pv	229	158.22	136.72	0	0	0	0	0	0	0	0	0	0	0	0	0	0	0	0	0	0
hp	pv	200	97.97	84.96	0	0	0	0	0	0	0	0	0	0	0	0	0	0	0	0	0	0
hp	pv	201	103.38	91.47	0	0	0	0	0	0	0	0	0	0	0	0	0	0	0	0	0	0
hp	pv	221	129.48	119.51	0	0	0	0	0	0	0	0	0	0	0	0	0	0	0	0	0	0
hp	pv	222	131.38	113.21	0	0	0	0	0	0	0	0	0	0	0	0	0	0	0	0	0	0
pb	pv	163	88	79.8	0	0	0	0	0	0	0	0	0	0	0	0	0	0	0	0	0	0
pb	pv	141	50.4	40.8	0	0	0	0	0	0	0	0	0	0	0	0	0	0	0	0	0	0
pb	pv	115	16.9	14.6	0	0	0	0	0	0	0	0	0	0	0	0	0	0	0	0	0	0
pb	pv	328	494.1	437	0	0	0	0	0	0	0	0	0	0	0	0	0	0	0	0	0	0
pb	pv	203	107.8	98	0	0	0	0	0	0	0	0	0	0	0	0	0	0	0	0	0	0
pb	pv	194	97.4	87.6	0	0	0	0	0	0	0	0	0	0	0	0	0	0	0	0	0	0
hp	pv	244	217.67	191.02	1	1	0	1	0	1	0	0	0	0	0	0	0	0	0	0	0	0
hp	pv	254	238.35	209.55	1	1	0	1	0	1	0	0	0	0	0	0	0	0	0	0	0	0
hp	pv	146	37.41	31.28	1	1	0	1	0	1	0	0	0	0	0	0	0	0	0	0	0	0
cr	pv	254	221.05	170.87	1	0	1	0	1	0	0	0	0	0	0	0	1	0	0	0	0	0
cr	pv	232	172.3	170.8	1	1	0	1	0	0	1	0	0	0	0	0	0	0	0	0	0	0
pb	pv	178	83.1	73.2	1	1	0	1	0	0	1	0	0	0	0	0	0	0	0	0	0	0
pb	pv	284	337.7	296.9	1	1	0	1	0	1	0	0	0	0	0	0	0	0	0	0	0	0
hp	pv	235	164.35	133.46	2	1	1	1	1	1	0	0	0	0	0	0	1	0	0	0	0	0
hp	pv	222	113.36	103.58	1	0	1	0	2	0	0	0	0	0	0	0	2	0	0	0	0	0
hp	pv	201	154.8	127.83	1	0	1	0	2	0	0	0	0	0	0	0	2	0	0	0	0	0
cr	pv	206	150.33	134.29	1	1	0	2	0	0	2	0	0	0	0	0	0	0	0	0	0	0
cr	pv	243	187.91	146.42	1	1	0	2	0	0	2	0	0	0	0	0	0	0	0	0	0	0
cr	pv	224	156.03	134.45	1	1	0	2	0	2	0	0	0	0	0	0	0	0	0	0	0	0
hp	pv	232	159.56	134.45	1	1	0	3	0	3	0	0	0	0	0	0	0	0	0	0	0	0
cr	pv	235	196.45	153.51	2	2	0	3	0	2	1	0	0	0	0	0	0	0	0	0	0	0
cr	pv	171	54.58	50.28	2	2	0	3	0	1	2	0	0	0	0	0	0	0	0	0	0	0
pb	pv	193	86.9	78.1	1	1	0	3	0	0	3	0	0	0	0	0	0	0	0	0	0	0
hp	pv	147	28.48	25.11	2	2	0	4	0	2	2	0	0	0	0	0	0	0	0	0	0	0
hp	pv	181	72.67	65.87	1	1	0	4	0	0	4	0	0	0	0	0	0	0	0	0	0	0
hp	pv	202	98.42	88.82	2	2	0	4	0	3	1	0	0	0	0	0	0	0	0	0	0	0
cr	pv	235	173.91	142.17	2	2	0	4	0	3	1	0	0	0	0	0	0	0	0	0	0	0
pb	pv	165	71.2	64.7	1	1	0	4	0	0	4	0	0	0	0	0	0	0	0	0	0	0
pb	pv	198	100.8	89	3	2	1	2	2	1	1	0	0	0	0	0	0	2	0	0	0	0
pb	pv	201	96.6	87.4	2	1	1	1	3	1	0	0	0	0	0	0	0	3	0	0	0	0
cr	pv	183	78.92	66.26	1	1	0	5	0	5	0	0	0	0	0	0	0	0	0	0	0	0
cr	pv	205	143.15	131.4	2	1	1	1	4	0	1	0	0	0	0	0	4	0	0	0	0	0
cr	pv	207	114.72	93.01	2	2	0	5	0	3	2	0	0	0	0	0	0	0	0	0	0	0
pb	pv	181	90.3	81.3	3	2	1	4	1	2	2	0	0	0	0	0	0	0	0	0	1	0
pb	pv	160	49.7	44.5	1	1	0	5	0	0	5	0	0	0	0	0	0	0	0	0	0	0
cr	pv	229	130.18	112.68	1	1	0	6	0	6	0	0	0	0	0	0	0	0	0	0	0	0
cr	pv	221	159.27	132.1	2	2	0	6	0	0	5	1	0	0	0	0	0	0	0	0	0	0
pb	pv	186	96.2	84.9	1	0	1	0	6	0	0	0	0	0	0	0	0	6	0	0	0	0
pb	pv	152	33.7	29.4	1	1	0	6	0	0	6	0	0	0	0	0	0	0	0	0	0	0
hp	pv	254	212.72	194.37	1	1	0	7	0	7	0	0	0	0	0	0	0	0	0	0	0	0
cr	pv	225	127.4	107.12	1	1	0	7	0	0	7	0	0	0	0	0	0	0	0	0	0	0
pb	pv	196	103.7	89.6	3	2	1	4	3	2	2	0	0	0	0	0	0	3	0	0	0	0
pb	pv	202	109.2	99.1	3	2	1	9	4	5	4	0	0	0	0	0	0	4	0	0	0	0
pb	pv	200	101.8	90.1	3	2	1	3	10	0	2	0	1	0	0	0	0	10	0	0	0	0
pb	pv	211	107.3	95.7	3	2	1	11	3	1	10	0	0	0	0	0	0	3	0	0	0	0
pb	pv	155	37.7	33.5	1	0	1	0	32	0	0	0	0	0	0	0	0	32	0	0	0	0
cr	si	147	24.26	22.79	1	0	1	0	1	0	0	0	0	0	0	0	0	1	0	0	0	0
cr	si	247	113.32	105.27	1	0	1	0	1	0	0	0	0	0	0	1	0	0	0	0	0	0
cr	si	288	207.04	172.86	2	1	1	1	1	1	0	0	0	0	0	1	0	0	0	0	0	0
cr	si	303	246.45	215.14	1	1	0	3	0	3	0	0	0	0	0	0	0	0	0	0	0	0
cr	si	276	148.01	121.48	1	0	1	0	3	0	0	0	0	0	0	3	0	0	0	0	0	0
cr	si	316	245.23	209.79	2	0	2	0	3	0	0	0	0	0	0	2	0	1	0	0	0	0
cr	si	276	153.1	134.45	1	1	0	3	0	3	0	0	0	0	0	0	0	0	0	0	0	0
cr	si	304	221.81	193.41	1	0	1	0	4	0	0	0	0	0	0	0	0	0	0	4	0	0
cr	si	302	198.76	187.26	2	1	1	1	4	1	0	0	0	0	0	4	0	0	0	0	0	0
cr	si	281	155.8	135.21	3	1	2	2	6	2	0	0	0	0	0	1	0	0	0	0	5	0
cr	si	347	405.28	317	2	1	1	7	1	7	0	0	0	0	0	1	0	0	0	0	0	0
cr	si	281	175.64	160.13	3	0	3	0	8	0	0	0	0	0	0	5	0	0	0	0	1	2
cr	si	303	238.48	220.87	2	1	1	5	9	5	0	0	0	0	0	9	0	0	0	0	0	0
cr	si	292	194.37	176.41	4	0	4	0	35	0	0	0	0	0	0	0	0	0	9	17	2	7
hp	si	0	0	0	0	0	0	0	0	0	0	0	0	0	0	0	0	0	0	0	0	0
pb	si	0	0	0	0	0	0	0	0	0	0	0	0	0	0	0	0	0	0	0	0	0
